# Supplementary material for: HvLUX1 is a candidate gene underlying the early maturity 10 locus in barley: phylogeny, diversity, and interactions with the circadian clock and photoperiodic pathways
Source: New Phytol. 2013 Jun 3;199(4):1045–59. doi: 10.1111/nph.12346 (PMC3902989; doi:10.1111/nph.12346)
Supplement: Supplementary file 2 [file nph0199-1045-sd2.xls]

## Sheet: Table S5
Position on 3H (cm)*	Brachypodium gene	Arabidopsis Best BLAST hit	GO category
155.85	Bradi2g60920.1	cytochrome p450 94a1-like	GO:0016023	cytoplasmic membrane-bounded vesicle
155.85	Bradi2g60920.1	cytochrome p450 94a1-like	GO:0009055	electron carrier activity
155.85	Bradi2g60920.1	cytochrome p450 94a1-like	GO:0004497	monooxygenase activity
155.85	Bradi2g60920.1	cytochrome p450 94a1-like	GO:0020037	heme binding
155.85	Bradi2g60920.1	cytochrome p450 94a1-like	GO:0016705	oxidoreductase activity, acting on paired donors, with incorporation or reduction of molecular oxygen
155.85	Bradi2g60920.1	cytochrome p450 94a1-like	GO:0022900	electron transport chain
155.85	Bradi2g60926.1	uridine 5 -monophosphate synthase-like	GO:0044205	'de novo' UMP biosynthetic process
155.85	Bradi2g60926.1	uridine 5 -monophosphate synthase-like	GO:0004590	orotidine-5'-phosphate decarboxylase activity
155.85	Bradi2g60926.1	uridine 5 -monophosphate synthase-like	GO:0006207	'de novo' pyrimidine nucleobase biosynthetic process
155.85	Bradi2g60926.1	uridine 5 -monophosphate synthase-like	GO:0046686	response to cadmium ion
155.85	Bradi2g60926.1	uridine 5 -monophosphate synthase-like	GO:0016036	cellular response to phosphate starvation
155.85	Bradi2g60926.1	uridine 5 -monophosphate synthase-like	GO:0004588	orotate phosphoribosyltransferase activity
155.85	Bradi2g60932.1	uridine 5 -monophosphate synthase-like	GO:0044205	'de novo' UMP biosynthetic process
155.85	Bradi2g60932.1	uridine 5 -monophosphate synthase-like	GO:0004590	orotidine-5'-phosphate decarboxylase activity
155.85	Bradi2g60932.1	uridine 5 -monophosphate synthase-like	GO:0006207	'de novo' pyrimidine nucleobase biosynthetic process
155.85	Bradi2g60932.1	uridine 5 -monophosphate synthase-like	GO:0046686	response to cadmium ion
155.85	Bradi2g60932.1	uridine 5 -monophosphate synthase-like	GO:0016036	cellular response to phosphate starvation
155.85	Bradi2g60932.1	uridine 5 -monophosphate synthase-like	GO:0004588	orotate phosphoribosyltransferase activity
155.85	Bradi2g60950.2	probable adp-ribosylation factor gtpase-activating protein agd11-like	GO:0008060	ARF GTPase activator activity
155.85	Bradi2g60950.2	probable adp-ribosylation factor gtpase-activating protein agd11-like	GO:0032312	regulation of ARF GTPase activity
155.85	Bradi2g60950.2	probable adp-ribosylation factor gtpase-activating protein agd11-like	GO:0008270	zinc ion binding
155.85	Bradi2g60970.2	transcription factor org2-like	GO:0005634	nucleus
155.85	Bradi2g60970.2	transcription factor org2-like	GO:0003677	DNA binding
155.85	Bradi2g60990.1	protein	GO:0016021	integral to membrane
155.85	Bradi2g61000.1	rr4 - corn type-a response regulator	GO:0000156	two-component response regulator activity
155.85	Bradi2g61000.1	rr4 - corn type-a response regulator	GO:0000160	two-component signal transduction system (phosphorelay)
155.85	Bradi2g61000.1	rr4 - corn type-a response regulator	GO:0035556	intracellular signal transduction
155.85	Bradi2g61000.1	rr4 - corn type-a response regulator	GO:0006355	regulation of transcription, DNA-dependent
155.85	Bradi2g61000.1	rr4 - corn type-a response regulator	GO:0009536	plastid
155.85	Bradi2g61000.1	rr4 - corn type-a response regulator	GO:0007623	circadian rhythm
155.85	Bradi2g61000.1	rr4 - corn type-a response regulator	GO:0003677	DNA binding
155.85	Bradi2g61000.1	rr4 - corn type-a response regulator	GO:0016310	phosphorylation
155.85	Bradi2g61000.1	rr4 - corn type-a response regulator	GO:0016301	kinase activity
155.85	Bradi2g61000.1	rr4 - corn type-a response regulator	GO:0009736	cytokinin mediated signaling pathway
155.85	Bradi2g61000.1	rr4 - corn type-a response regulator	GO:0005634	nucleus
155.85	Bradi2g61010.1	beta-galactosidase	GO:0005975	carbohydrate metabolic process
155.85	Bradi2g61010.1	beta-galactosidase	GO:0005829	cytosol
155.85	Bradi2g61010.1	beta-galactosidase	GO:0009341	beta-galactosidase complex
155.85	Bradi2g61010.1	beta-galactosidase	GO:0030246	carbohydrate binding
155.85	Bradi2g61010.1	beta-galactosidase	GO:0009507	chloroplast
155.85	Bradi2g61010.1	beta-galactosidase	GO:0004565	beta-galactosidase activity
155.85	Bradi2g61010.1	beta-galactosidase	GO:0043169	cation binding
155.85	Bradi2g61017.1	amidohydrolase family protein	GO:0016812	hydrolase activity, acting on carbon-nitrogen (but not peptide) bonds, in cyclic amides
155.85	Bradi2g61017.1	amidohydrolase family protein	GO:0016023	cytoplasmic membrane-bounded vesicle
155.85	Bradi2g61017.1	amidohydrolase family protein	GO:0007346	regulation of mitotic cell cycle
155.85	Bradi2g61017.1	amidohydrolase family protein	GO:0048471	perinuclear region of cytoplasm
155.85	Bradi2g61017.1	amidohydrolase family protein	GO:0019556	histidine catabolic process to glutamate and formamide
155.85	Bradi2g61050.1	transcription factor org2-like	GO:0005634	nucleus
155.85	Bradi2g61050.1	transcription factor org2-like	GO:0003677	DNA binding
155.85	Bradi2g61070.1	nadph:quinone oxidoreductase	GO:0031348	negative regulation of defense response
155.85	Bradi2g61070.1	nadph:quinone oxidoreductase	GO:0008752	FMN reductase activity
155.85	Bradi2g61070.1	nadph:quinone oxidoreductase	GO:0006635	fatty acid beta-oxidation
155.85	Bradi2g61070.1	nadph:quinone oxidoreductase	GO:0008270	zinc ion binding
155.85	Bradi2g61070.1	nadph:quinone oxidoreductase	GO:0009867	jasmonic acid mediated signaling pathway
155.85	Bradi2g61070.1	nadph:quinone oxidoreductase	GO:0009697	salicylic acid biosynthetic process
155.85	Bradi2g61070.1	nadph:quinone oxidoreductase	GO:0006833	water transport
155.85	Bradi2g61070.1	nadph:quinone oxidoreductase	GO:0009862	systemic acquired resistance, salicylic acid mediated signaling pathway
155.85	Bradi2g61070.1	nadph:quinone oxidoreductase	GO:0000166	nucleotide binding
155.85	Bradi2g61070.1	nadph:quinone oxidoreductase	GO:0010363	regulation of plant-type hypersensitive response
155.85	Bradi2g61070.1	nadph:quinone oxidoreductase	GO:0010310	regulation of hydrogen peroxide metabolic process
155.85	Bradi2g61070.1	nadph:quinone oxidoreductase	GO:0016045	detection of bacterium
155.85	Bradi2g61070.1	nadph:quinone oxidoreductase	GO:0010200	response to chitin
155.85	Bradi2g61070.1	nadph:quinone oxidoreductase	GO:0003955	NAD(P)H dehydrogenase (quinone) activity
155.85	Bradi2g61070.1	nadph:quinone oxidoreductase	GO:0009651	response to salt stress
155.85	Bradi2g61070.1	nadph:quinone oxidoreductase	GO:0015706	nitrate transport
155.85	Bradi2g61070.1	nadph:quinone oxidoreductase	GO:0016747	transferase activity, transferring acyl groups other than amino-acyl groups
155.85	Bradi2g61070.1	nadph:quinone oxidoreductase	GO:0043900	regulation of multi-organism process
155.85	Bradi2g61070.1	nadph:quinone oxidoreductase	GO:0006612	protein targeting to membrane
155.85	Bradi2g61070.1	nadph:quinone oxidoreductase	GO:0050832	defense response to fungus
155.85	Bradi2g61070.1	nadph:quinone oxidoreductase	GO:0042742	defense response to bacterium
155.85	Bradi2g61070.1	nadph:quinone oxidoreductase	GO:0006972	hyperosmotic response
155.85	Bradi2g61070.1	nadph:quinone oxidoreductase	GO:0005777	peroxisome
155.85	Bradi2g61070.1	nadph:quinone oxidoreductase	GO:0005829	cytosol
155.85	Bradi2g61070.1	nadph:quinone oxidoreductase	GO:0002831	regulation of response to biotic stimulus
155.85	Bradi2g61070.1	nadph:quinone oxidoreductase	GO:0007030	Golgi organization
155.85	Bradi2g61070.1	nadph:quinone oxidoreductase	GO:0006096	glycolysis
155.85	Bradi2g61070.1	nadph:quinone oxidoreductase	GO:0000165	MAPK cascade
155.85	Bradi2g61070.1	nadph:quinone oxidoreductase	GO:0009570	chloroplast stroma
155.85	Bradi2g61070.1	nadph:quinone oxidoreductase	GO:0010167	response to nitrate
155.85	Bradi2g61070.1	nadph:quinone oxidoreductase	GO:0046686	response to cadmium ion
155.85	Bradi2g61070.1	nadph:quinone oxidoreductase	GO:0009266	response to temperature stimulus
155.85	Bradi2g61070.1	nadph:quinone oxidoreductase	GO:0005886	plasma membrane
155.85	Bradi2g61070.1	nadph:quinone oxidoreductase	GO:0006979	response to oxidative stress
155.85	Bradi2g61070.1	nadph:quinone oxidoreductase	GO:0005739	mitochondrion
155.85	Bradi2g61120.1	short internode related sequence	GO:0009536	plastid
155.85	Bradi2g61140.1	phospholipase c	GO:0050896	response to stimulus
155.85	Bradi2g61140.1	phospholipase c	GO:0044255	cellular lipid metabolic process
155.85	Bradi2g61140.1	phospholipase c	GO:0004629	phospholipase C activity
155.85	Bradi2g61140.1	phospholipase c	GO:0044444	cytoplasmic part
155.85	Bradi2g61140.1	phospholipase c	GO:0016020	membrane
155.85	Bradi2g61150.1	regulator of gene silencing	GO:0005509	calcium ion binding
160.08	Bradi2g61180.1	signal recognition particle receptor subunit beta-like	GO:0004872	receptor activity
160.08	Bradi2g61180.1	signal recognition particle receptor subunit beta-like	GO:0005525	GTP binding
160.08	Bradi2g61180.1	signal recognition particle receptor subunit beta-like	GO:0005886	plasma membrane
160.08	Bradi2g61180.1	signal recognition particle receptor subunit beta-like	GO:0005783	endoplasmic reticulum
160.08	Bradi2g61180.1	signal recognition particle receptor subunit beta-like	GO:0007264	small GTPase mediated signal transduction
160.08	Bradi2g61190.1	crt homolog 1-like	GO:0046686	response to cadmium ion
160.08	Bradi2g61190.1	crt homolog 1-like	GO:0002229	defense response to oomycetes
160.08	Bradi2g61190.1	crt homolog 1-like	GO:0034635	glutathione transport
160.08	Bradi2g61190.1	crt homolog 1-like	GO:0055085	transmembrane transport
160.08	Bradi2g61190.1	crt homolog 1-like	GO:0016021	integral to membrane
160.08	Bradi2g61190.1	crt homolog 1-like	GO:0009536	plastid
160.08	Bradi2g61190.1	crt homolog 1-like	GO:0005739	mitochondrion
160.08	Bradi2g61240.1	nad kinase 1	GO:0003951	NAD+ kinase activity
160.08	Bradi2g61240.1	nad kinase 1	GO:0016310	phosphorylation
160.08	Bradi2g61240.1	nad kinase 1	GO:0042736	NADH kinase activity
160.08	Bradi2g61247.1	probably inactive leucine-rich repeat receptor-like protein kinase at3g28040-like	GO:0006468	protein phosphorylation
160.08	Bradi2g61247.1	probably inactive leucine-rich repeat receptor-like protein kinase at3g28040-like	GO:0004674	protein serine/threonine kinase activity
160.08	Bradi2g61247.1	probably inactive leucine-rich repeat receptor-like protein kinase at3g28040-like	GO:0016023	cytoplasmic membrane-bounded vesicle
160.08	Bradi2g61247.1	probably inactive leucine-rich repeat receptor-like protein kinase at3g28040-like	GO:0005524	ATP binding
160.08	Bradi2g61247.1	probably inactive leucine-rich repeat receptor-like protein kinase at3g28040-like	GO:0048513	organ development
160.08	Bradi2g61247.1	probably inactive leucine-rich repeat receptor-like protein kinase at3g28040-like	GO:0009791	post-embryonic development
160.08	Bradi2g61247.1	probably inactive leucine-rich repeat receptor-like protein kinase at3g28040-like	GO:0007165	signal transduction
160.08	Bradi2g61270.1	protein	GO:0005739	mitochondrion
160.08	Bradi2g61270.1	protein	GO:0009706	chloroplast inner membrane
160.08	Bradi2g61310.1	cyclin-dependent kinase c-2-like	GO:0009615	response to virus
160.08	Bradi2g61310.1	cyclin-dependent kinase c-2-like	GO:0005829	cytosol
160.08	Bradi2g61310.1	cyclin-dependent kinase c-2-like	GO:0006468	protein phosphorylation
160.08	Bradi2g61310.1	cyclin-dependent kinase c-2-like	GO:0048440	carpel development
160.08	Bradi2g61310.1	cyclin-dependent kinase c-2-like	GO:0016604	nuclear body
160.08	Bradi2g61310.1	cyclin-dependent kinase c-2-like	GO:0008353	RNA polymerase II carboxy-terminal domain kinase activity
160.08	Bradi2g61310.1	cyclin-dependent kinase c-2-like	GO:0010228	vegetative to reproductive phase transition of meristem
160.08	Bradi2g61310.1	cyclin-dependent kinase c-2-like	GO:0005524	ATP binding
160.08	Bradi2g61310.1	cyclin-dependent kinase c-2-like	GO:0005515	protein binding
160.08	Bradi2g61310.1	cyclin-dependent kinase c-2-like	GO:0050792	regulation of viral reproduction
160.08	Bradi2g61310.1	cyclin-dependent kinase c-2-like	GO:0048366	leaf development
160.08	Bradi2g61310.1	cyclin-dependent kinase c-2-like	GO:0006397	mRNA processing
162.15	Bradi2g61320.1	fused signal recognition particle receptor	GO:0017111	nucleoside-triphosphatase activity
162.15	Bradi2g61320.1	fused signal recognition particle receptor	GO:0045038	protein import into chloroplast thylakoid membrane
162.15	Bradi2g61320.1	fused signal recognition particle receptor	GO:0004872	receptor activity
162.15	Bradi2g61320.1	fused signal recognition particle receptor	GO:0009772	photosynthetic electron transport in photosystem II
162.15	Bradi2g61320.1	fused signal recognition particle receptor	GO:0051301	cell division
162.15	Bradi2g61320.1	fused signal recognition particle receptor	GO:0010027	thylakoid membrane organization
162.15	Bradi2g61320.1	fused signal recognition particle receptor	GO:0009507	chloroplast
162.15	Bradi2g61320.1	fused signal recognition particle receptor	GO:0006614	SRP-dependent cotranslational protein targeting to membrane
162.15	Bradi2g61320.1	fused signal recognition particle receptor	GO:0005525	GTP binding
162.15	Bradi2g61340.1	group ii intron splicing factor crs1-like	GO:0003723	RNA binding
162.15	Bradi2g61340.1	group ii intron splicing factor crs1-like	GO:0005739	mitochondrion
162.15	Bradi2g61360.1	esterase lipase domain-containing protein	GO:0030003	cellular cation homeostasis
162.15	Bradi2g61360.1	esterase lipase domain-containing protein	GO:0009086	methionine biosynthetic process
162.15	Bradi2g61360.1	esterase lipase domain-containing protein	GO:0000394	RNA splicing, via endonucleolytic cleavage and ligation
162.15	Bradi2g61360.1	esterase lipase domain-containing protein	GO:0009536	plastid
162.15	Bradi2g61370.1	dna mismatch repair protein mlh1	GO:0031047	gene silencing by RNA
162.15	Bradi2g61370.1	dna mismatch repair protein mlh1	GO:0006312	mitotic recombination
162.15	Bradi2g61370.1	dna mismatch repair protein mlh1	GO:0006275	regulation of DNA replication
162.15	Bradi2g61370.1	dna mismatch repair protein mlh1	GO:0007131	reciprocal meiotic recombination
162.15	Bradi2g61370.1	dna mismatch repair protein mlh1	GO:0006261	DNA-dependent DNA replication
162.15	Bradi2g61370.1	dna mismatch repair protein mlh1	GO:0032390	MutLbeta complex
162.15	Bradi2g61370.1	dna mismatch repair protein mlh1	GO:0030983	mismatched DNA binding
162.15	Bradi2g61370.1	dna mismatch repair protein mlh1	GO:0045132	meiotic chromosome segregation
162.15	Bradi2g61370.1	dna mismatch repair protein mlh1	GO:0000724	double-strand break repair via homologous recombination
162.15	Bradi2g61370.1	dna mismatch repair protein mlh1	GO:0005712	chiasma
162.15	Bradi2g61370.1	dna mismatch repair protein mlh1	GO:0048825	cotyledon development
162.15	Bradi2g61370.1	dna mismatch repair protein mlh1	GO:0042138	meiotic DNA double-strand break formation
162.15	Bradi2g61370.1	dna mismatch repair protein mlh1	GO:0030674	protein binding, bridging
162.15	Bradi2g61370.1	dna mismatch repair protein mlh1	GO:0010564	regulation of cell cycle process
162.15	Bradi2g61370.1	dna mismatch repair protein mlh1	GO:0009560	embryo sac egg cell differentiation
162.15	Bradi2g61370.1	dna mismatch repair protein mlh1	GO:0006306	DNA methylation
162.15	Bradi2g61370.1	dna mismatch repair protein mlh1	GO:0000795	synaptonemal complex
162.15	Bradi2g61370.1	dna mismatch repair protein mlh1	GO:0016444	somatic cell DNA recombination
162.15	Bradi2g61370.1	dna mismatch repair protein mlh1	GO:0009845	seed germination
162.15	Bradi2g61370.1	dna mismatch repair protein mlh1	GO:0009555	pollen development
162.15	Bradi2g61370.1	dna mismatch repair protein mlh1	GO:0000790	nuclear chromatin
162.15	Bradi2g61370.1	dna mismatch repair protein mlh1	GO:0048366	leaf development
162.15	Bradi2g61370.1	dna mismatch repair protein mlh1	GO:0009737	response to abscisic acid stimulus
162.15	Bradi2g61370.1	dna mismatch repair protein mlh1	GO:0007129	synapsis
162.15	Bradi2g61370.1	dna mismatch repair protein mlh1	GO:0016887	ATPase activity
162.15	Bradi2g61370.1	dna mismatch repair protein mlh1	GO:0006200	ATP catabolic process
162.15	Bradi2g61370.1	dna mismatch repair protein mlh1	GO:0007062	sister chromatid cohesion
162.15	Bradi2g61370.1	dna mismatch repair protein mlh1	GO:0032389	MutLalpha complex
162.15	Bradi2g61370.1	dna mismatch repair protein mlh1	GO:0006298	mismatch repair
162.15	Bradi2g61370.1	dna mismatch repair protein mlh1	GO:0005524	ATP binding
162.15	Bradi2g61370.1	dna mismatch repair protein mlh1	GO:0016568	chromatin modification
162.15	Bradi2g61370.1	dna mismatch repair protein mlh1	GO:0010162	seed dormancy process
162.15	Bradi2g61380.1	protein arginine serine-rich 45	GO:0005730	nucleolus
162.15	Bradi2g61380.1	protein arginine serine-rich 45	GO:0003723	RNA binding
162.15	Bradi2g61380.1	protein arginine serine-rich 45	GO:0005515	protein binding
162.15	Bradi2g61380.1	protein arginine serine-rich 45	GO:0016607	nuclear speck
162.15	Bradi2g61380.1	protein arginine serine-rich 45	GO:0010182	sugar mediated signaling pathway
162.15	Bradi2g61380.1	protein arginine serine-rich 45	GO:0000398	nuclear mRNA splicing, via spliceosome
162.15	Bradi2g61380.1	protein arginine serine-rich 45	GO:0009536	plastid
162.15	Bradi2g61380.1	protein arginine serine-rich 45	GO:0000166	nucleotide binding
162.15	Bradi2g61400.1	phosphatidylserine decarboxylase	GO:0009705	plant-type vacuole membrane
162.15	Bradi2g61400.1	phosphatidylserine decarboxylase	GO:0004609	phosphatidylserine decarboxylase activity
162.15	Bradi2g61400.1	phosphatidylserine decarboxylase	GO:0008654	phospholipid biosynthetic process
162.15	Bradi2g61400.1	phosphatidylserine decarboxylase	GO:0005509	calcium ion binding
162.15	Bradi2g61400.1	phosphatidylserine decarboxylase	GO:0005783	endoplasmic reticulum
162.15	Bradi2g61400.1	phosphatidylserine decarboxylase	GO:0009536	plastid
162.15	Bradi2g61400.1	phosphatidylserine decarboxylase	GO:0005739	mitochondrion
164.29	Bradi2g61410.1	nad h-quinone oxidoreductase subunit	GO:0046777	protein autophosphorylation
164.29	Bradi2g61410.1	nad h-quinone oxidoreductase subunit	GO:0010598	NAD(P)H dehydrogenase complex (plastoquinone)
164.29	Bradi2g61410.1	nad h-quinone oxidoreductase subunit	GO:0016655	oxidoreductase activity, acting on NADH or NADPH, quinone or similar compound as acceptor
164.29	Bradi2g61410.1	nad h-quinone oxidoreductase subunit	GO:0055114	oxidation-reduction process
164.29	Bradi2g61410.1	nad h-quinone oxidoreductase subunit	GO:0019684	photosynthesis, light reaction
164.29	Bradi2g61410.1	nad h-quinone oxidoreductase subunit	GO:0005739	mitochondrion
164.29	Bradi2g61410.1	nad h-quinone oxidoreductase subunit	GO:0010155	regulation of proton transport
164.29	Bradi2g61410.1	nad h-quinone oxidoreductase subunit	GO:0009535	chloroplast thylakoid membrane
164.29	Bradi2g61410.1	nad h-quinone oxidoreductase subunit	GO:0010258	NADH dehydrogenase complex (plastoquinone) assembly
164.29	Bradi2g61410.1	nad h-quinone oxidoreductase subunit	GO:0005886	plasma membrane
164.29	Bradi2g61436.1	trna uridine 5-carboxymethylaminomethyl modification enzyme -like	GO:0005737	cytoplasm
164.29	Bradi2g61436.1	trna uridine 5-carboxymethylaminomethyl modification enzyme -like	GO:0050660	flavin adenine dinucleotide binding
164.29	Bradi2g61436.1	trna uridine 5-carboxymethylaminomethyl modification enzyme -like	GO:0006952	defense response
164.29	Bradi2g61436.1	trna uridine 5-carboxymethylaminomethyl modification enzyme -like	GO:0042744	hydrogen peroxide catabolic process
164.29	Bradi2g61436.1	trna uridine 5-carboxymethylaminomethyl modification enzyme -like	GO:0016491	oxidoreductase activity
164.29	Bradi2g61436.1	trna uridine 5-carboxymethylaminomethyl modification enzyme -like	GO:0009055	electron carrier activity
164.29	Bradi2g61436.1	trna uridine 5-carboxymethylaminomethyl modification enzyme -like	GO:0002098	tRNA wobble uridine modification
164.29	Bradi2g61436.1	trna uridine 5-carboxymethylaminomethyl modification enzyme -like	GO:0055114	oxidation-reduction process
166.22	Bradi2g61442.2	copine (calcium-dependent phospholipid-binding protein) family	GO:0009690	cytokinin metabolic process
166.22	Bradi2g61442.2	copine (calcium-dependent phospholipid-binding protein) family	GO:0005886	plasma membrane
166.22	Bradi2g61442.2	copine (calcium-dependent phospholipid-binding protein) family	GO:0080148	negative regulation of response to water deprivation
166.22	Bradi2g61442.2	copine (calcium-dependent phospholipid-binding protein) family	GO:0004842	ubiquitin-protein ligase activity
166.22	Bradi2g61442.2	copine (calcium-dependent phospholipid-binding protein) family	GO:0008270	zinc ion binding
166.22	Bradi2g61442.2	copine (calcium-dependent phospholipid-binding protein) family	GO:0009536	plastid
166.22	Bradi2g61442.2	copine (calcium-dependent phospholipid-binding protein) family	GO:0009850	auxin metabolic process
166.22	Bradi2g61450.1	c3hc4-type ring finger protein	GO:0005774	vacuolar membrane
166.22	Bradi2g61450.1	c3hc4-type ring finger protein	GO:0046872	metal ion binding
166.22	Bradi2g61450.1	c3hc4-type ring finger protein	GO:0005886	plasma membrane
166.22	Bradi2g61480.1	mitochondrial import inner membrane translocase subunit tim16	GO:0006626	protein targeting to mitochondrion
166.22	Bradi2g61480.1	mitochondrial import inner membrane translocase subunit tim16	GO:0005622	intracellular
166.22	Bradi2g61480.1	mitochondrial import inner membrane translocase subunit tim16	GO:0031072	heat shock protein binding
166.22	Bradi2g61480.1	mitochondrial import inner membrane translocase subunit tim16	GO:0016020	membrane
166.22	Bradi2g61490.1	af375430_1 at5g45310 k9e15_9	GO:0016023	cytoplasmic membrane-bounded vesicle
167.77	Bradi2g61500.1	chlorophyllide a oxygenase	GO:0055114	oxidation-reduction process
167.77	Bradi2g61500.1	chlorophyllide a oxygenase	GO:0051537	2 iron, 2 sulfur cluster binding
167.77	Bradi2g61500.1	chlorophyllide a oxygenase	GO:0052607	7-hydroxy-chlorophyllide a oxygenase activity
167.77	Bradi2g61500.1	chlorophyllide a oxygenase	GO:0052606	chlorophyllide a oxygenase activity
167.77	Bradi2g61500.1	chlorophyllide a oxygenase	GO:0010277	chlorophyllide a oxygenase [overall] activity
167.77	Bradi2g61500.1	chlorophyllide a oxygenase	GO:0015995	chlorophyll biosynthetic process
167.77	Bradi2g61500.1	chlorophyllide a oxygenase	GO:0042651	thylakoid membrane
167.77	Bradi2g61500.1	chlorophyllide a oxygenase	GO:0016705	oxidoreductase activity, acting on paired donors, with incorporation or reduction of molecular oxygen
167.77	Bradi2g61500.1	chlorophyllide a oxygenase	GO:0009706	chloroplast inner membrane
167.77	Bradi2g61500.1	chlorophyllide a oxygenase	GO:0005506	iron ion binding
167.77	Bradi2g61527.1	membrane protein	GO:0016811	hydrolase activity, acting on carbon-nitrogen (but not peptide) bonds, in linear amides
167.77	Bradi2g61527.1	membrane protein	GO:0016023	cytoplasmic membrane-bounded vesicle
167.77	Bradi2g61527.1	membrane protein	GO:0016021	integral to membrane
167.77	Bradi2g61527.1	membrane protein	GO:0006672	ceramide metabolic process
167.77	Bradi2g61560.1	40s ribosomal protein s10	GO:0016020	membrane
167.77	Bradi2g61560.1	40s ribosomal protein s10	GO:0005618	cell wall
167.77	Bradi2g61560.1	40s ribosomal protein s10	GO:0022626	cytosolic ribosome
167.77	Bradi2g61560.1	40s ribosomal protein s10	GO:0009507	chloroplast
167.77	Bradi2g61570.1	protein	GO:0048193	Golgi vesicle transport
167.77	Bradi2g61570.1	protein	GO:0016020	membrane
167.77	Bradi2g61580.1	thioredoxin-like protein	GO:0008047	enzyme activator activity
167.77	Bradi2g61580.1	thioredoxin-like protein	GO:0016671	oxidoreductase activity, acting on a sulfur group of donors, disulfide as acceptor
167.77	Bradi2g61580.1	thioredoxin-like protein	GO:0009055	electron carrier activity
167.77	Bradi2g61580.1	thioredoxin-like protein	GO:0045454	cell redox homeostasis
167.77	Bradi2g61580.1	thioredoxin-like protein	GO:0006662	glycerol ether metabolic process
167.77	Bradi2g61580.1	thioredoxin-like protein	GO:0009570	chloroplast stroma
167.77	Bradi2g61580.1	thioredoxin-like protein	GO:0009534	chloroplast thylakoid
167.77	Bradi2g61580.1	thioredoxin-like protein	GO:0043085	positive regulation of catalytic activity
167.77	Bradi2g61580.1	thioredoxin-like protein	GO:0015035	protein disulfide oxidoreductase activity
167.77	Bradi2g61580.1	thioredoxin-like protein	GO:0009416	response to light stimulus
167.77	Bradi2g61590.1	abscisic stress ripening	GO:0006950	response to stress
167.77	Bradi2g61600.1	abscisic stress-ripening protein 1-like	GO:0006950	response to stress
167.77	Bradi2g61607.1	abscisic stress-ripening protein 1-like	GO:0006950	response to stress
167.77	Bradi2g61640.1	mac perforin domain-containing protein	GO:0005886	plasma membrane
167.77	Bradi2g61657.1	vamp-like protein ykt62	GO:0016021	integral to membrane
167.77	Bradi2g61657.1	vamp-like protein ykt62	GO:0016192	vesicle-mediated transport
167.77	Bradi2g61670.1	chromosome condensation factor	GO:0016023	cytoplasmic membrane-bounded vesicle
167.77	Bradi2g61670.1	chromosome condensation factor	GO:0046872	metal ion binding
167.77	Bradi2g61677.1	mitochondrial carrier	GO:0009941	chloroplast envelope
167.77	Bradi2g61677.1	mitochondrial carrier	GO:0010039	response to iron ion
167.77	Bradi2g61677.1	mitochondrial carrier	GO:0016021	integral to membrane
167.77	Bradi2g61677.1	mitochondrial carrier	GO:0006826	iron ion transport
167.77	Bradi2g61710.1	uridylate kinase	GO:0006399	tRNA metabolic process
167.77	Bradi2g61710.1	uridylate kinase	GO:0045036	protein targeting to chloroplast
167.77	Bradi2g61710.1	uridylate kinase	GO:0009793	embryo development ending in seed dormancy
167.77	Bradi2g61710.1	uridylate kinase	GO:0016310	phosphorylation
167.77	Bradi2g61710.1	uridylate kinase	GO:0009507	chloroplast
167.77	Bradi2g61710.1	uridylate kinase	GO:0033862	UMP kinase activity
167.77	Bradi2g61710.1	uridylate kinase	GO:0016226	iron-sulfur cluster assembly
167.77	Bradi2g61710.1	uridylate kinase	GO:0010228	vegetative to reproductive phase transition of meristem
167.77	Bradi2g61710.1	uridylate kinase	GO:0009658	chloroplast organization
167.77	Bradi2g61710.1	uridylate kinase	GO:0045893	positive regulation of transcription, DNA-dependent
167.77	Bradi2g61710.1	uridylate kinase	GO:0009073	aromatic amino acid family biosynthetic process
167.77	Bradi2g61710.1	uridylate kinase	GO:0006364	rRNA processing
167.77	Bradi2g61710.1	uridylate kinase	GO:0006221	pyrimidine nucleotide biosynthetic process
167.77	Bradi2g61710.1	uridylate kinase	GO:0048481	ovule development
167.77	Bradi2g61710.1	uridylate kinase	GO:0010027	thylakoid membrane organization
167.77	Bradi2g61717.1	histone-lysine n-methyltransferase	GO:0008270	zinc ion binding
167.77	Bradi2g61717.1	histone-lysine n-methyltransferase	GO:0051726	regulation of cell cycle
167.77	Bradi2g61717.1	histone-lysine n-methyltransferase	GO:0009294	DNA mediated transformation
167.77	Bradi2g61717.1	histone-lysine n-methyltransferase	GO:0006355	regulation of transcription, DNA-dependent
167.77	Bradi2g61717.1	histone-lysine n-methyltransferase	GO:0070734	histone H3-K27 methylation
167.77	Bradi2g61717.1	histone-lysine n-methyltransferase	GO:0003677	DNA binding
167.77	Bradi2g61717.1	histone-lysine n-methyltransferase	GO:0009555	pollen development
167.77	Bradi2g61717.1	histone-lysine n-methyltransferase	GO:0005515	protein binding
167.77	Bradi2g61717.1	histone-lysine n-methyltransferase	GO:0009507	chloroplast
167.77	Bradi2g61717.1	histone-lysine n-methyltransferase	GO:0006275	regulation of DNA replication
167.77	Bradi2g61717.1	histone-lysine n-methyltransferase	GO:0046976	histone methyltransferase activity (H3-K27 specific)
167.77	Bradi2g61717.1	histone-lysine n-methyltransferase	GO:0005634	nucleus
167.77	Bradi2g61740.1	acyl- n-acyltransferase with ring fyve phd-type zinc finger protein	GO:0005488	binding
167.77	Bradi2g61740.1	acyl- n-acyltransferase with ring fyve phd-type zinc finger protein	GO:0043231	intracellular membrane-bounded organelle
167.77	Bradi2g61777.1	peroxisomal abc transporter	GO:0015916	fatty-acyl-CoA transport
167.77	Bradi2g61777.1	peroxisomal abc transporter	GO:0051788	response to misfolded protein
167.77	Bradi2g61777.1	peroxisomal abc transporter	GO:0006635	fatty acid beta-oxidation
167.77	Bradi2g61777.1	peroxisomal abc transporter	GO:0043161	proteasomal ubiquitin-dependent protein catabolic process
167.77	Bradi2g61777.1	peroxisomal abc transporter	GO:0009407	toxin catabolic process
167.77	Bradi2g61777.1	peroxisomal abc transporter	GO:0046861	glyoxysomal membrane
167.77	Bradi2g61777.1	peroxisomal abc transporter	GO:0080129	proteasome core complex assembly
167.77	Bradi2g61777.1	peroxisomal abc transporter	GO:0016021	integral to membrane
167.77	Bradi2g61777.1	peroxisomal abc transporter	GO:0007031	peroxisome organization
167.77	Bradi2g61777.1	peroxisomal abc transporter	GO:0010030	positive regulation of seed germination
167.77	Bradi2g61777.1	peroxisomal abc transporter	GO:0042626	ATPase activity, coupled to transmembrane movement of substances
167.77	Bradi2g61777.1	peroxisomal abc transporter	GO:0055085	transmembrane transport
167.77	Bradi2g61777.1	peroxisomal abc transporter	GO:0006200	ATP catabolic process
167.77	Bradi2g61777.1	peroxisomal abc transporter	GO:0005524	ATP binding
167.77	Bradi2g61777.1	peroxisomal abc transporter	GO:0005739	mitochondrion
167.77	Bradi2g61790.1	protein	GO:0006098	pentose-phosphate shunt
167.77	Bradi2g61790.1	protein	GO:0043085	positive regulation of catalytic activity
167.77	Bradi2g61790.1	protein	GO:0019252	starch biosynthetic process
167.77	Bradi2g61790.1	protein	GO:0000023	maltose metabolic process
167.77	Bradi2g61790.1	protein	GO:0009965	leaf morphogenesis
167.77	Bradi2g61790.1	protein	GO:0030154	cell differentiation
167.77	Bradi2g61790.1	protein	GO:0010190	cytochrome b6f complex assembly
167.77	Bradi2g61790.1	protein	GO:0045893	positive regulation of transcription, DNA-dependent
167.77	Bradi2g61790.1	protein	GO:0009535	chloroplast thylakoid membrane
167.77	Bradi2g61790.1	protein	GO:0010027	thylakoid membrane organization
167.77	Bradi2g61800.1	mitochondrial-processing peptidase subunit alpha-like	GO:0008270	zinc ion binding
167.77	Bradi2g61800.1	mitochondrial-processing peptidase subunit alpha-like	GO:0005743	mitochondrial inner membrane
167.77	Bradi2g61800.1	mitochondrial-processing peptidase subunit alpha-like	GO:0009536	plastid
167.77	Bradi2g61800.1	mitochondrial-processing peptidase subunit alpha-like	GO:0031974	membrane-enclosed lumen
167.77	Bradi2g61800.1	mitochondrial-processing peptidase subunit alpha-like	GO:0004222	metalloendopeptidase activity
167.77	Bradi2g61800.1	mitochondrial-processing peptidase subunit alpha-like	GO:0006508	proteolysis
167.77	Bradi2g61830.1	fructan exohydrolase	GO:0051670	inulinase activity
167.77	Bradi2g61830.1	fructan exohydrolase	GO:0071836	nectar secretion
167.77	Bradi2g61830.1	fructan exohydrolase	GO:0005773	vacuole
167.77	Bradi2g61830.1	fructan exohydrolase	GO:0009611	response to wounding
167.77	Bradi2g61830.1	fructan exohydrolase	GO:0004575	sucrose alpha-glucosidase activity
167.77	Bradi2g61830.1	fructan exohydrolase	GO:0016023	cytoplasmic membrane-bounded vesicle
167.77	Bradi2g61830.1	fructan exohydrolase	GO:0031219	levanase activity
167.77	Bradi2g61830.1	fructan exohydrolase	GO:0005982	starch metabolic process
167.77	Bradi2g61830.1	fructan exohydrolase	GO:0033948	fructan beta-(2,1)-fructosidase activity
167.77	Bradi2g61830.1	fructan exohydrolase	GO:0005618	cell wall
167.77	Bradi2g61830.1	fructan exohydrolase	GO:0080167	response to karrikin
167.77	Bradi2g61835.4	small nuclear ribonucleoprotein d2	GO:0005730	nucleolus
167.77	Bradi2g61835.4	small nuclear ribonucleoprotein d2	GO:0003676	nucleic acid binding
167.77	Bradi2g61835.4	small nuclear ribonucleoprotein d2	GO:0005732	small nucleolar ribonucleoprotein complex
167.77	Bradi2g61835.4	small nuclear ribonucleoprotein d2	GO:0001510	RNA methylation
167.77	Bradi2g61835.4	small nuclear ribonucleoprotein d2	GO:0005829	cytosol
167.77	Bradi2g61850.1	mevalonate disphosphate decarboxylase	GO:0004163	diphosphomevalonate decarboxylase activity
167.77	Bradi2g61850.1	mevalonate disphosphate decarboxylase	GO:0005524	ATP binding
167.77	Bradi2g61850.1	mevalonate disphosphate decarboxylase	GO:0008299	isoprenoid biosynthetic process
167.77	Bradi2g61850.1	mevalonate disphosphate decarboxylase	GO:0042803	protein homodimerization activity
167.77	Bradi2g61860.1	aspartyl aminopeptidase	GO:0005773	vacuole
167.77	Bradi2g61860.1	aspartyl aminopeptidase	GO:0004177	aminopeptidase activity
167.77	Bradi2g61860.1	aspartyl aminopeptidase	GO:0009570	chloroplast stroma
167.77	Bradi2g61860.1	aspartyl aminopeptidase	GO:0006508	proteolysis
167.77	Bradi2g61860.1	aspartyl aminopeptidase	GO:0008270	zinc ion binding
167.77	Bradi2g61860.1	aspartyl aminopeptidase	GO:0008237	metallopeptidase activity
167.77	Bradi2g61860.1	aspartyl aminopeptidase	GO:0005739	mitochondrion
169.32	Bradi2g61870.1	protein	GO:0005634	nucleus
169.32	Bradi2g61880.1	root cap protein 1	GO:0016023	cytoplasmic membrane-bounded vesicle
169.32	Bradi2g61890.1	root cap protein 1	GO:0016023	cytoplasmic membrane-bounded vesicle
169.32	Bradi2g61900.1	root cap protein 1	GO:0016023	cytoplasmic membrane-bounded vesicle
169.32	Bradi2g61910.1	root cap protein 1	GO:0016023	cytoplasmic membrane-bounded vesicle
169.32	Bradi2g61940.1	bifunctional polymyxin resistance arna protein	GO:0048040	UDP-glucuronate decarboxylase activity
169.32	Bradi2g61940.1	bifunctional polymyxin resistance arna protein	GO:0051287	NAD binding
169.32	Bradi2g61940.1	bifunctional polymyxin resistance arna protein	GO:0009226	nucleotide-sugar biosynthetic process
169.32	Bradi2g61940.1	bifunctional polymyxin resistance arna protein	GO:0005829	cytosol
169.32	Bradi2g61940.1	bifunctional polymyxin resistance arna protein	GO:0048046	apoplast
169.32	Bradi2g61940.1	bifunctional polymyxin resistance arna protein	GO:0008460	dTDP-glucose 4,6-dehydratase activity
170.86	Bradi2g61950.2	eukaryotic translation initiation factor 4e	GO:0005737	cytoplasm
170.86	Bradi2g61950.2	eukaryotic translation initiation factor 4e	GO:0006413	translational initiation
170.86	Bradi2g61950.2	eukaryotic translation initiation factor 4e	GO:0003743	translation initiation factor activity
170.86	Bradi2g61950.2	eukaryotic translation initiation factor 4e	GO:0006417	regulation of translation
170.86	Bradi2g61960.1	dead-box atp-dependent rna helicase 58	GO:0008026	ATP-dependent helicase activity
170.86	Bradi2g61960.1	dead-box atp-dependent rna helicase 58	GO:0003676	nucleic acid binding
170.86	Bradi2g61960.1	dead-box atp-dependent rna helicase 58	GO:0005524	ATP binding
170.86	Bradi2g61960.1	dead-box atp-dependent rna helicase 58	GO:0009536	plastid
170.86	Bradi2g61970.1	pentatricopeptide repeat-containing protein chloroplastic-like	GO:0008380	RNA splicing
170.86	Bradi2g61970.1	pentatricopeptide repeat-containing protein chloroplastic-like	GO:0042981	regulation of apoptotic process
170.86	Bradi2g61970.1	pentatricopeptide repeat-containing protein chloroplastic-like	GO:0005739	mitochondrion
170.86	Bradi2g61980.3	protein	GO:0009926	auxin polar transport
170.86	Bradi2g61980.3	protein	GO:0016021	integral to membrane
170.86	Bradi2g61980.3	protein	GO:0009672	auxin:hydrogen symporter activity
170.86	Bradi2g61980.3	protein	GO:0055085	transmembrane transport
170.86	Bradi2g62010.1	cytochrome b5	GO:0022900	electron transport chain
170.86	Bradi2g62010.1	cytochrome b5	GO:0016021	integral to membrane
170.86	Bradi2g62010.1	cytochrome b5	GO:0042742	defense response to bacterium
170.86	Bradi2g62010.1	cytochrome b5	GO:0009703	nitrate reductase (NADH) activity
170.86	Bradi2g62010.1	cytochrome b5	GO:0005792	microsome
170.86	Bradi2g62010.1	cytochrome b5	GO:0005515	protein binding
170.86	Bradi2g62010.1	cytochrome b5	GO:0020037	heme binding
170.86	Bradi2g62010.1	cytochrome b5	GO:0005789	endoplasmic reticulum membrane
170.86	Bradi2g62010.1	cytochrome b5	GO:0019745	pentacyclic triterpenoid biosynthetic process
170.86	Bradi2g62010.1	cytochrome b5	GO:0016126	sterol biosynthetic process
170.86	Bradi2g62020.1	glycerol-3-phosphate dehydrogenase	GO:0046167	glycerol-3-phosphate biosynthetic process
170.86	Bradi2g62020.1	glycerol-3-phosphate dehydrogenase	GO:0005975	carbohydrate metabolic process
170.86	Bradi2g62020.1	glycerol-3-phosphate dehydrogenase	GO:0051287	NAD binding
170.86	Bradi2g62020.1	glycerol-3-phosphate dehydrogenase	GO:0047952	glycerol-3-phosphate dehydrogenase [NAD(P)+] activity
170.86	Bradi2g62020.1	glycerol-3-phosphate dehydrogenase	GO:0004367	glycerol-3-phosphate dehydrogenase [NAD+] activity
170.86	Bradi2g62020.1	glycerol-3-phosphate dehydrogenase	GO:0046168	glycerol-3-phosphate catabolic process
170.86	Bradi2g62020.1	glycerol-3-phosphate dehydrogenase	GO:0009507	chloroplast
170.86	Bradi2g62020.1	glycerol-3-phosphate dehydrogenase	GO:0009331	glycerol-3-phosphate dehydrogenase complex
170.86	Bradi2g62020.1	glycerol-3-phosphate dehydrogenase	GO:0042803	protein homodimerization activity
170.86	Bradi2g62020.1	glycerol-3-phosphate dehydrogenase	GO:0055114	oxidation-reduction process
170.86	Bradi2g62030.1	pentatricopeptide repeat-containing	GO:0005739	mitochondrion
170.86	Bradi2g62060.1	receptor-like protein kinase herk 1-like	GO:0006468	protein phosphorylation
170.86	Bradi2g62060.1	receptor-like protein kinase herk 1-like	GO:0004674	protein serine/threonine kinase activity
170.86	Bradi2g62060.1	receptor-like protein kinase herk 1-like	GO:0005739	mitochondrion
170.86	Bradi2g62060.1	receptor-like protein kinase herk 1-like	GO:0009741	response to brassinosteroid stimulus
170.86	Bradi2g62060.1	receptor-like protein kinase herk 1-like	GO:0016023	cytoplasmic membrane-bounded vesicle
170.86	Bradi2g62060.1	receptor-like protein kinase herk 1-like	GO:0005524	ATP binding
170.86	Bradi2g62060.1	receptor-like protein kinase herk 1-like	GO:0050794	regulation of cellular process
170.86	Bradi2g62060.1	receptor-like protein kinase herk 1-like	GO:0009826	unidimensional cell growth
171.64	Bradi2g62067.1	two-component response regulator arr1	GO:0007623	circadian rhythm
171.64	Bradi2g62067.1	two-component response regulator arr1	GO:0003677	DNA binding
171.64	Bradi2g62090.1	polyketide cyclase dehydrase and lipid transport protein	GO:0009507	chloroplast
171.64	Bradi2g62140.1	cell cycle switch protein	GO:0031047	gene silencing by RNA
171.64	Bradi2g62140.1	cell cycle switch protein	GO:0004871	signal transducer activity
171.64	Bradi2g62140.1	cell cycle switch protein	GO:0051788	response to misfolded protein
171.64	Bradi2g62140.1	cell cycle switch protein	GO:0009536	plastid
171.64	Bradi2g62140.1	cell cycle switch protein	GO:0042127	regulation of cell proliferation
171.64	Bradi2g62140.1	cell cycle switch protein	GO:0005515	protein binding
171.64	Bradi2g62140.1	cell cycle switch protein	GO:0043161	proteasomal ubiquitin-dependent protein catabolic process
171.64	Bradi2g62140.1	cell cycle switch protein	GO:0000911	cytokinesis by cell plate formation
171.64	Bradi2g62140.1	cell cycle switch protein	GO:0051567	histone H3-K9 methylation
171.64	Bradi2g62140.1	cell cycle switch protein	GO:0005834	heterotrimeric G-protein complex
171.64	Bradi2g62140.1	cell cycle switch protein	GO:0051510	regulation of unidimensional cell growth
171.64	Bradi2g62140.1	cell cycle switch protein	GO:0051225	spindle assembly
171.64	Bradi2g62140.1	cell cycle switch protein	GO:0006342	chromatin silencing
171.64	Bradi2g62140.1	cell cycle switch protein	GO:0006306	DNA methylation
171.64	Bradi2g62140.1	cell cycle switch protein	GO:0007165	signal transduction
171.64	Bradi2g62140.1	cell cycle switch protein	GO:0051322	anaphase
171.64	Bradi2g62140.1	cell cycle switch protein	GO:0051302	regulation of cell division
171.64	Bradi2g62140.1	cell cycle switch protein	GO:0032875	regulation of DNA endoreduplication
171.64	Bradi2g62140.1	cell cycle switch protein	GO:0007276	gamete generation
171.64	Bradi2g62140.1	cell cycle switch protein	GO:0043248	proteasome assembly
172.41	Bradi2g62150.2	catalytic hydrolase	GO:0016787	hydrolase activity
172.41	Bradi2g62160.1	rab5-interacting protein isoform a	GO:0005739	mitochondrion
172.41	Bradi2g62170.1	telomere-binding protein 1-like	GO:0003691	double-stranded telomeric DNA binding
172.41	Bradi2g62170.1	telomere-binding protein 1-like	GO:0000781	chromosome, telomeric region
172.41	Bradi2g62170.1	telomere-binding protein 1-like	GO:0007133	meiotic anaphase I
172.41	Bradi2g62170.1	telomere-binding protein 1-like	GO:0032204	regulation of telomere maintenance
172.41	Bradi2g62180.1	protein	GO:0005739	mitochondrion
172.41	Bradi2g62190.1	ankyrin repeat-containing protein at3g12360-like	GO:0016020	membrane
172.41	Bradi2g62220.1	ankyrin repeat-containing protein at3g12360-like	GO:0016020	membrane
172.41	Bradi2g62250.1	ankyrin repeat-containing protein at3g12360-like	GO:0016020	membrane
173.17	Bradi2g62257.1	kinetochore protein spc25-like	GO:0005739	mitochondrion
173.17	Bradi2g62270.1	ap3-complex subunit beta-a-like	GO:0005794	Golgi apparatus
173.17	Bradi2g62270.1	ap3-complex subunit beta-a-like	GO:0030117	membrane coat
173.17	Bradi2g62270.1	ap3-complex subunit beta-a-like	GO:0080171	lytic vacuole organization
173.17	Bradi2g62270.1	ap3-complex subunit beta-a-like	GO:0008565	protein transporter activity
173.17	Bradi2g62270.1	ap3-complex subunit beta-a-like	GO:0006886	intracellular protein transport
173.17	Bradi2g62270.1	ap3-complex subunit beta-a-like	GO:0006897	endocytosis
173.17	Bradi2g62280.1	radical sam domain-containing protein	GO:0001510	RNA methylation
173.17	Bradi2g62280.1	radical sam domain-containing protein	GO:0008173	RNA methyltransferase activity
173.17	Bradi2g62280.1	radical sam domain-containing protein	GO:0051536	iron-sulfur cluster binding
173.17	Bradi2g62280.1	radical sam domain-containing protein	GO:0005739	mitochondrion
173.17	Bradi2g62280.1	radical sam domain-containing protein	GO:0006364	rRNA processing
173.17	Bradi2g62280.1	radical sam domain-containing protein	GO:0009658	chloroplast organization
173.17	Bradi2g62280.1	radical sam domain-containing protein	GO:0006399	tRNA metabolic process
173.17	Bradi2g62280.1	radical sam domain-containing protein	GO:0045036	protein targeting to chloroplast
173.17	Bradi2g62290.1	protein	GO:0046777	protein autophosphorylation
173.17	Bradi2g62290.1	protein	GO:0004674	protein serine/threonine kinase activity
173.17	Bradi2g62290.1	protein	GO:0005730	nucleolus
173.17	Bradi2g62290.1	protein	GO:0009536	plastid
173.17	Bradi2g62290.1	protein	GO:0005524	ATP binding
173.17	Bradi2g62290.1	protein	GO:0002213	defense response to insect
173.17	Bradi2g62290.1	protein	GO:0004715	non-membrane spanning protein tyrosine kinase activity
173.17	Bradi2g62290.1	protein	GO:0050832	defense response to fungus
173.17	Bradi2g62290.1	protein	GO:0005886	plasma membrane
173.17	Bradi2g62310.1	protein	GO:0035556	intracellular signal transduction
173.17	Bradi2g62310.1	protein	GO:0030968	endoplasmic reticulum unfolded protein response
173.17	Bradi2g62310.1	protein	GO:0009693	ethylene biosynthetic process
173.17	Bradi2g62310.1	protein	GO:0009611	response to wounding
173.17	Bradi2g62310.1	protein	GO:0009612	response to mechanical stimulus
173.17	Bradi2g62310.1	protein	GO:0010200	response to chitin
173.17	Bradi2g62310.1	protein	GO:0002679	respiratory burst involved in defense response
173.17	Bradi2g62310.1	protein	GO:0052542	defense response by callose deposition
173.17	Bradi2g62310.1	protein	GO:0009536	plastid
173.17	Bradi2g62330.1	hypothetical protein OsJ_04950	GO:0009536	plastid
173.17	Bradi2g62370.1	3-hydroxyacyl- dehydratase pasticcino 2a- partial	GO:0016020	membrane
173.17	Bradi2g62380.1	dof zinc finger protein 14	GO:0003677	DNA binding
173.17	Bradi2g62380.1	dof zinc finger protein 14	GO:0008270	zinc ion binding
173.17	Bradi2g62380.1	dof zinc finger protein 14	GO:0006355	regulation of transcription, DNA-dependent
173.17	Bradi2g62410.1	protein notum homolog	GO:0005739	mitochondrion
173.17	Bradi2g62410.1	protein notum homolog	GO:0004091	carboxylesterase activity
173.17	Bradi2g62410.1	protein notum homolog	GO:0009536	plastid
173.17	Bradi2g62420.1	protein notum homolog	GO:0016023	cytoplasmic membrane-bounded vesicle
173.17	Bradi2g62420.1	protein notum homolog	GO:0005739	mitochondrion
173.17	Bradi2g62427.3	protein notum homolog	GO:0016023	cytoplasmic membrane-bounded vesicle
173.17	Bradi2g62427.3	protein notum homolog	GO:0005739	mitochondrion
173.17	Bradi2g62427.3	protein notum homolog	GO:0009536	plastid
172.41	Bradi2g62450.1	histone h2a	GO:0005730	nucleolus
172.41	Bradi2g62450.1	histone h2a	GO:0000786	nucleosome
172.41	Bradi2g62450.1	histone h2a	GO:0003677	DNA binding
172.41	Bradi2g62450.1	histone h2a	GO:0006334	nucleosome assembly
172.41	Bradi2g62460.1	glycine-rich rna-binding protein	GO:0003676	nucleic acid binding
172.41	Bradi2g62460.1	glycine-rich rna-binding protein	GO:0005739	mitochondrion
172.41	Bradi2g62460.1	glycine-rich rna-binding protein	GO:0000166	nucleotide binding
172.41	Bradi2g62470.1	soluble inorganic pyrophosphatase	GO:0046686	response to cadmium ion
172.41	Bradi2g62470.1	soluble inorganic pyrophosphatase	GO:0004427	inorganic diphosphatase activity
172.41	Bradi2g62470.1	soluble inorganic pyrophosphatase	GO:0016020	membrane
172.41	Bradi2g62470.1	soluble inorganic pyrophosphatase	GO:0005829	cytosol
172.41	Bradi2g62470.1	soluble inorganic pyrophosphatase	GO:0006796	phosphate-containing compound metabolic process
172.41	Bradi2g62470.1	soluble inorganic pyrophosphatase	GO:0000287	magnesium ion binding
172.41	Bradi2g62480.1	PREDICTED: uncharacterized protein LOC100842942	GO:0016023	cytoplasmic membrane-bounded vesicle
172.41	Bradi2g62510.1	myb transcription factor	GO:0003677	DNA binding
172.41	Bradi2g62520.1	tonoplast intrinsic protein	GO:0006833	water transport
172.41	Bradi2g62520.1	tonoplast intrinsic protein	GO:0071918	urea transmembrane transport
172.41	Bradi2g62520.1	tonoplast intrinsic protein	GO:0005774	vacuolar membrane
172.41	Bradi2g62520.1	tonoplast intrinsic protein	GO:0015204	urea transmembrane transporter activity
172.41	Bradi2g62520.1	tonoplast intrinsic protein	GO:0016021	integral to membrane
172.41	Bradi2g62520.1	tonoplast intrinsic protein	GO:0015250	water channel activity
172.41	Bradi2g62532.1	sand family protein	GO:0016020	membrane
172.41	Bradi2g62532.1	sand family protein	GO:0009624	response to nematode
172.41	Bradi2g62532.1	sand family protein	GO:0006816	calcium ion transport
172.41	Bradi2g62532.1	sand family protein	GO:0006882	cellular zinc ion homeostasis
172.41	Bradi2g62540.1	abc transporter b family member 20-like	GO:0010048	vernalization response
172.41	Bradi2g62540.1	abc transporter b family member 20-like	GO:0010541	acropetal auxin transport
172.41	Bradi2g62540.1	abc transporter b family member 20-like	GO:0016021	integral to membrane
172.41	Bradi2g62540.1	abc transporter b family member 20-like	GO:0043481	anthocyanin accumulation in tissues in response to UV light
172.41	Bradi2g62540.1	abc transporter b family member 20-like	GO:0010329	auxin efflux transmembrane transporter activity
172.41	Bradi2g62540.1	abc transporter b family member 20-like	GO:0010540	basipetal auxin transport
172.41	Bradi2g62540.1	abc transporter b family member 20-like	GO:0010315	auxin efflux
172.41	Bradi2g62540.1	abc transporter b family member 20-like	GO:0042626	ATPase activity, coupled to transmembrane movement of substances
172.41	Bradi2g62540.1	abc transporter b family member 20-like	GO:0055085	transmembrane transport
172.41	Bradi2g62540.1	abc transporter b family member 20-like	GO:0006200	ATP catabolic process
172.41	Bradi2g62540.1	abc transporter b family member 20-like	GO:0005886	plasma membrane
172.41	Bradi2g62540.1	abc transporter b family member 20-like	GO:0005634	nucleus
172.41	Bradi2g62540.1	abc transporter b family member 20-like	GO:0005524	ATP binding
172.41	Bradi2g62540.1	abc transporter b family member 20-like	GO:0048440	carpel development
172.41	Bradi2g62587.1	legumin-like protein	GO:0008270	zinc ion binding
172.41	Bradi2g62587.1	legumin-like protein	GO:0005507	copper ion binding
172.41	Bradi2g62587.1	legumin-like protein	GO:0045735	nutrient reservoir activity
172.41	Bradi2g62600.1	chloroplast-targeted copper	GO:0030001	metal ion transport
172.41	Bradi2g62600.1	chloroplast-targeted copper	GO:0046872	metal ion binding
172.41	Bradi2g62620.1	kinase interacting protein 1	GO:0005739	mitochondrion
173.17	Bradi5g03190.1	subtilisin-like protease-like	GO:0042802	identical protein binding
173.17	Bradi5g03190.1	subtilisin-like protease-like	GO:0004252	serine-type endopeptidase activity
173.17	Bradi5g03190.1	subtilisin-like protease-like	GO:0016023	cytoplasmic membrane-bounded vesicle
173.17	Bradi5g03190.1	subtilisin-like protease-like	GO:0006508	proteolysis
173.17	Bradi5g03190.1	subtilisin-like protease-like	GO:0043086	negative regulation of catalytic activity
173.17	Bradi5g03200.1	wall-associated receptor kinase 2-like	GO:0030247	polysaccharide binding
173.17	Bradi5g03200.1	wall-associated receptor kinase 2-like	GO:0016023	cytoplasmic membrane-bounded vesicle
173.17	Bradi5g03200.1	wall-associated receptor kinase 2-like	GO:0005509	calcium ion binding
173.17	Bradi5g03200.1	wall-associated receptor kinase 2-like	GO:0006468	protein phosphorylation
173.17	Bradi5g03200.1	wall-associated receptor kinase 2-like	GO:0005524	ATP binding
173.17	Bradi5g03200.1	wall-associated receptor kinase 2-like	GO:0004674	protein serine/threonine kinase activity
173.17	Bradi5g03285.1	hat family dimerisation domain containing protein	GO:0005488	binding
173.17	Bradi5g03285.1	hat family dimerisation domain containing protein	GO:0003824	catalytic activity
173.17	Bradi5g03300.1	indole-3-acetate beta-glucosyltransferase	GO:0016758	transferase activity, transferring hexosyl groups
173.17	Bradi5g03300.1	indole-3-acetate beta-glucosyltransferase	GO:0008152	metabolic process
173.17	Bradi5g03390.1	indole-3-acetate beta-glucosyltransferase	GO:0016758	transferase activity, transferring hexosyl groups
173.17	Bradi5g03390.1	indole-3-acetate beta-glucosyltransferase	GO:0008152	metabolic process
173.17	Bradi5g03400.1	udp-glycosyltransferase 74e2-like	GO:0008152	metabolic process
173.17	Bradi5g03400.1	udp-glycosyltransferase 74e2-like	GO:0016758	transferase activity, transferring hexosyl groups
173.17	Bradi5g03400.1	udp-glycosyltransferase 74e2-like	GO:0009536	plastid
173.17	Bradi5g03410.1	probable inactive receptor kinase at2g26730-like	GO:0016023	cytoplasmic membrane-bounded vesicle
173.17	Bradi5g03410.1	probable inactive receptor kinase at2g26730-like	GO:0004672	protein kinase activity
173.17	Bradi5g03410.1	probable inactive receptor kinase at2g26730-like	GO:0006468	protein phosphorylation
173.17	Bradi5g03410.1	probable inactive receptor kinase at2g26730-like	GO:0005524	ATP binding
173.17	Bradi5g03460.1	abc transporter c family member 4-like	GO:0055085	transmembrane transport
173.17	Bradi5g03460.1	abc transporter c family member 4-like	GO:0008517	folic acid transporter activity
173.17	Bradi5g03460.1	abc transporter c family member 4-like	GO:0010118	stomatal movement
173.17	Bradi5g03460.1	abc transporter c family member 4-like	GO:0009414	response to water deprivation
173.17	Bradi5g03460.1	abc transporter c family member 4-like	GO:0016021	integral to membrane
173.17	Bradi5g03460.1	abc transporter c family member 4-like	GO:0042626	ATPase activity, coupled to transmembrane movement of substances
173.17	Bradi5g03460.1	abc transporter c family member 4-like	GO:0000325	plant-type vacuole
173.17	Bradi5g03460.1	abc transporter c family member 4-like	GO:0009611	response to wounding
173.17	Bradi5g03460.1	abc transporter c family member 4-like	GO:0009536	plastid
173.17	Bradi5g03460.1	abc transporter c family member 4-like	GO:0006200	ATP catabolic process
173.17	Bradi5g03460.1	abc transporter c family member 4-like	GO:0005774	vacuolar membrane
173.17	Bradi5g03460.1	abc transporter c family member 4-like	GO:0016491	oxidoreductase activity
173.17	Bradi5g03460.1	abc transporter c family member 4-like	GO:0005524	ATP binding
173.17	Bradi5g03460.1	abc transporter c family member 4-like	GO:0015884	folic acid transport
173.17	Bradi5g03460.1	abc transporter c family member 4-like	GO:0009624	response to nematode
173.17	Bradi5g03460.1	abc transporter c family member 4-like	GO:0005794	Golgi apparatus
173.17	Bradi5g03460.1	abc transporter c family member 4-like	GO:0005886	plasma membrane
173.17	Bradi5g03477.1	mrp-like abc transporter	GO:0008517	folic acid transporter activity
173.17	Bradi5g03477.1	mrp-like abc transporter	GO:0010118	stomatal movement
173.17	Bradi5g03477.1	mrp-like abc transporter	GO:0034976	response to endoplasmic reticulum stress
173.17	Bradi5g03477.1	mrp-like abc transporter	GO:0009414	response to water deprivation
173.17	Bradi5g03477.1	mrp-like abc transporter	GO:0016021	integral to membrane
173.17	Bradi5g03477.1	mrp-like abc transporter	GO:0042626	ATPase activity, coupled to transmembrane movement of substances
173.17	Bradi5g03477.1	mrp-like abc transporter	GO:0006855	drug transmembrane transport
173.17	Bradi5g03477.1	mrp-like abc transporter	GO:0000325	plant-type vacuole
173.17	Bradi5g03477.1	mrp-like abc transporter	GO:0009506	plasmodesma
173.17	Bradi5g03477.1	mrp-like abc transporter	GO:0009611	response to wounding
173.17	Bradi5g03477.1	mrp-like abc transporter	GO:0009536	plastid
173.17	Bradi5g03477.1	mrp-like abc transporter	GO:0006200	ATP catabolic process
173.17	Bradi5g03477.1	mrp-like abc transporter	GO:0009627	systemic acquired resistance
173.17	Bradi5g03477.1	mrp-like abc transporter	GO:0005774	vacuolar membrane
173.17	Bradi5g03477.1	mrp-like abc transporter	GO:0005524	ATP binding
173.17	Bradi5g03477.1	mrp-like abc transporter	GO:0009624	response to nematode
173.17	Bradi5g03477.1	mrp-like abc transporter	GO:0005794	Golgi apparatus
173.17	Bradi5g03477.1	mrp-like abc transporter	GO:0005886	plasma membrane
173.17	Bradi5g03530.1	protein kinase domain containing protein	GO:0030247	polysaccharide binding
173.17	Bradi5g03530.1	protein kinase domain containing protein	GO:0016023	cytoplasmic membrane-bounded vesicle
173.17	Bradi5g03530.1	protein kinase domain containing protein	GO:0006468	protein phosphorylation
173.17	Bradi5g03530.1	protein kinase domain containing protein	GO:0005509	calcium ion binding
173.17	Bradi5g03530.1	protein kinase domain containing protein	GO:0005524	ATP binding
173.17	Bradi5g03530.1	protein kinase domain containing protein	GO:0004674	protein serine/threonine kinase activity
173.17	Bradi5g03550.1	protein kinase domain containing protein	GO:0030247	polysaccharide binding
173.17	Bradi5g03550.1	protein kinase domain containing protein	GO:0016023	cytoplasmic membrane-bounded vesicle
173.17	Bradi5g03550.1	protein kinase domain containing protein	GO:0006468	protein phosphorylation
173.17	Bradi5g03550.1	protein kinase domain containing protein	GO:0005509	calcium ion binding
173.17	Bradi5g03550.1	protein kinase domain containing protein	GO:0005524	ATP binding
173.17	Bradi5g03550.1	protein kinase domain containing protein	GO:0004674	protein serine/threonine kinase activity
173.17	Bradi5g03577.1	wall-associated protein kinase	GO:0030247	polysaccharide binding
173.17	Bradi5g03577.1	wall-associated protein kinase	GO:0005509	calcium ion binding
173.17	Bradi5g03577.1	wall-associated protein kinase	GO:0006468	protein phosphorylation
173.17	Bradi5g03577.1	wall-associated protein kinase	GO:0005524	ATP binding
173.17	Bradi5g03577.1	wall-associated protein kinase	GO:0004674	protein serine/threonine kinase activity
173.17	Bradi5g03600.1	vacuolar protein sorting-associated protein 54-like	GO:0009507	chloroplast
173.17	Bradi5g03600.1	vacuolar protein sorting-associated protein 54-like	GO:0042147	retrograde transport, endosome to Golgi
173.17	Bradi5g03654.1	endonuclease-reverse transcriptase -e01	GO:0003676	nucleic acid binding
173.17	Bradi5g03654.1	endonuclease-reverse transcriptase -e01	GO:0003824	catalytic activity
173.17	Bradi5g03710.1	probable flavin-containing monooxygenase 1-like	GO:0050660	flavin adenine dinucleotide binding
173.17	Bradi5g03710.1	probable flavin-containing monooxygenase 1-like	GO:0050661	NADP binding
173.17	Bradi5g03710.1	probable flavin-containing monooxygenase 1-like	GO:0031227	intrinsic to endoplasmic reticulum membrane
173.17	Bradi5g03710.1	probable flavin-containing monooxygenase 1-like	GO:0004499	N,N-dimethylaniline monooxygenase activity
173.17	Bradi5g03710.1	probable flavin-containing monooxygenase 1-like	GO:0055114	oxidation-reduction process
173.17	Bradi5g03780.1	subtilisin-like protease-like	GO:0042802	identical protein binding
173.17	Bradi5g03780.1	subtilisin-like protease-like	GO:0004252	serine-type endopeptidase activity
173.17	Bradi5g03780.1	subtilisin-like protease-like	GO:0016023	cytoplasmic membrane-bounded vesicle
173.17	Bradi5g03780.1	subtilisin-like protease-like	GO:0006508	proteolysis
173.17	Bradi5g03780.1	subtilisin-like protease-like	GO:0043086	negative regulation of catalytic activity
173.17	Bradi5g03790.1	subtilisin-like protease sdd1-like	GO:0042802	identical protein binding
173.17	Bradi5g03790.1	subtilisin-like protease sdd1-like	GO:0004252	serine-type endopeptidase activity
173.17	Bradi5g03790.1	subtilisin-like protease sdd1-like	GO:0016023	cytoplasmic membrane-bounded vesicle
173.17	Bradi5g03790.1	subtilisin-like protease sdd1-like	GO:0006508	proteolysis
173.17	Bradi5g03790.1	subtilisin-like protease sdd1-like	GO:0043086	negative regulation of catalytic activity
173.17	Bradi5g03820.1	retrotransposon unclassified	GO:0005488	binding
173.17	Bradi5g03860.1	plastid acetyl- carboxylase	GO:0003989	acetyl-CoA carboxylase activity
173.17	Bradi5g03860.1	plastid acetyl- carboxylase	GO:0048364	root development
173.17	Bradi5g03860.1	plastid acetyl- carboxylase	GO:0009735	response to cytokinin stimulus
173.17	Bradi5g03860.1	plastid acetyl- carboxylase	GO:0046872	metal ion binding
173.17	Bradi5g03860.1	plastid acetyl- carboxylase	GO:0010072	primary shoot apical meristem specification
173.17	Bradi5g03860.1	plastid acetyl- carboxylase	GO:0005524	ATP binding
173.17	Bradi5g03860.1	plastid acetyl- carboxylase	GO:0030497	fatty acid elongation
173.17	Bradi5g03860.1	plastid acetyl- carboxylase	GO:0004075	biotin carboxylase activity
173.17	Bradi5g03860.1	plastid acetyl- carboxylase	GO:0005886	plasma membrane
173.17	Bradi5g03897.1	cysteine-rich receptor-like protein kinase 20-like	GO:0016023	cytoplasmic membrane-bounded vesicle
173.17	Bradi5g03897.1	cysteine-rich receptor-like protein kinase 20-like	GO:0004713	protein tyrosine kinase activity
173.17	Bradi5g03897.1	cysteine-rich receptor-like protein kinase 20-like	GO:0006468	protein phosphorylation
173.17	Bradi5g03897.1	cysteine-rich receptor-like protein kinase 20-like	GO:0005524	ATP binding
173.17	Bradi5g03897.1	cysteine-rich receptor-like protein kinase 20-like	GO:0004674	protein serine/threonine kinase activity
173.17	Bradi5g03930.1	cysteine-rich receptor-like protein kinase 20-like	GO:0016023	cytoplasmic membrane-bounded vesicle
173.17	Bradi5g03930.1	cysteine-rich receptor-like protein kinase 20-like	GO:0004713	protein tyrosine kinase activity
173.17	Bradi5g03930.1	cysteine-rich receptor-like protein kinase 20-like	GO:0006468	protein phosphorylation
173.17	Bradi5g03930.1	cysteine-rich receptor-like protein kinase 20-like	GO:0005524	ATP binding
173.17	Bradi5g03930.1	cysteine-rich receptor-like protein kinase 20-like	GO:0004674	protein serine/threonine kinase activity
173.17	Bradi5g03937.1	cysteine-rich receptor-like protein kinase 20-like	GO:0016023	cytoplasmic membrane-bounded vesicle
173.17	Bradi5g03937.1	cysteine-rich receptor-like protein kinase 20-like	GO:0004713	protein tyrosine kinase activity
173.17	Bradi5g03937.1	cysteine-rich receptor-like protein kinase 20-like	GO:0006468	protein phosphorylation
173.17	Bradi5g03937.1	cysteine-rich receptor-like protein kinase 20-like	GO:0005524	ATP binding
173.17	Bradi5g03937.1	cysteine-rich receptor-like protein kinase 20-like	GO:0004674	protein serine/threonine kinase activity
173.17	Bradi5g03977.1	protein kinase xa21	GO:0043231	intracellular membrane-bounded organelle
173.17	Bradi5g03977.1	protein kinase xa21	GO:0006468	protein phosphorylation
173.17	Bradi5g03977.1	protein kinase xa21	GO:0044444	cytoplasmic part
173.17	Bradi5g03977.1	protein kinase xa21	GO:0005524	ATP binding
173.17	Bradi5g03977.1	protein kinase xa21	GO:0004674	protein serine/threonine kinase activity
173.17	Bradi5g04000.1	protein kinase xa21	GO:0043231	intracellular membrane-bounded organelle
173.17	Bradi5g04000.1	protein kinase xa21	GO:0006468	protein phosphorylation
173.17	Bradi5g04000.1	protein kinase xa21	GO:0044444	cytoplasmic part
173.17	Bradi5g04000.1	protein kinase xa21	GO:0005524	ATP binding
173.17	Bradi5g04000.1	protein kinase xa21	GO:0004674	protein serine/threonine kinase activity
173.17	Bradi5g04030.1	protein	GO:0016023	cytoplasmic membrane-bounded vesicle
173.17	Bradi5g04030.1	protein	GO:0005773	vacuole
173.17	Bradi5g04030.1	protein	GO:0005618	cell wall
173.17	Bradi5g04070.1	at4g12290 t4c9_130	GO:0008131	primary amine oxidase activity
173.17	Bradi5g04070.1	at4g12290 t4c9_130	GO:0005773	vacuole
173.17	Bradi5g04070.1	at4g12290 t4c9_130	GO:0005507	copper ion binding
173.17	Bradi5g04070.1	at4g12290 t4c9_130	GO:0016023	cytoplasmic membrane-bounded vesicle
173.17	Bradi5g04070.1	at4g12290 t4c9_130	GO:0048038	quinone binding
173.17	Bradi5g04070.1	at4g12290 t4c9_130	GO:0009308	amine metabolic process
173.17	Bradi5g04070.1	at4g12290 t4c9_130	GO:0055114	oxidation-reduction process
173.17	Bradi5g04130.1	cinnamyl-alcohol dehydrogenase cad1	GO:0045551	cinnamyl-alcohol dehydrogenase activity
173.17	Bradi5g04130.1	cinnamyl-alcohol dehydrogenase cad1	GO:0009809	lignin biosynthetic process
173.17	Bradi5g04130.1	cinnamyl-alcohol dehydrogenase cad1	GO:0008270	zinc ion binding
173.17	Bradi5g04130.1	cinnamyl-alcohol dehydrogenase cad1	GO:0048046	apoplast
173.17	Bradi5g04130.1	cinnamyl-alcohol dehydrogenase cad1	GO:0000166	nucleotide binding
173.17	Bradi5g04130.1	cinnamyl-alcohol dehydrogenase cad1	GO:0055114	oxidation-reduction process
173.17	Bradi5g04130.1	cinnamyl-alcohol dehydrogenase cad1	GO:0046029	mannitol dehydrogenase activity
173.17	Bradi5g04340.1	s-norcoclaurine synthase 1-like	GO:0055114	oxidation-reduction process
173.17	Bradi5g04340.1	s-norcoclaurine synthase 1-like	GO:0016706	oxidoreductase activity, acting on paired donors, with incorporation or reduction of molecular oxygen, 2-oxoglutarate as one donor, and incorporation of one atom each of oxygen into both donors
173.17	Bradi5g04540.1	ring-h2 finger protein atl44-like	GO:0016023	cytoplasmic membrane-bounded vesicle
173.17	Bradi5g04540.1	ring-h2 finger protein atl44-like	GO:0008270	zinc ion binding
173.17	Bradi5g04550.1	protein	GO:0009407	toxin catabolic process
173.17	Bradi5g04550.1	protein	GO:0006626	protein targeting to mitochondrion
173.17	Bradi5g04550.1	protein	GO:0010583	response to cyclopentenone
173.17	Bradi5g04550.1	protein	GO:0009055	electron carrier activity
173.17	Bradi5g04550.1	protein	GO:0045454	cell redox homeostasis
173.17	Bradi5g04550.1	protein	GO:0015035	protein disulfide oxidoreductase activity
173.17	Bradi5g04550.1	protein	GO:0005739	mitochondrion
173.17	Bradi5g04577.1	ring fyve phd zinc finger protein	GO:0016070	RNA metabolic process
173.17	Bradi5g04577.1	ring fyve phd zinc finger protein	GO:0005739	mitochondrion
173.17	Bradi5g04577.1	ring fyve phd zinc finger protein	GO:0034645	cellular macromolecule biosynthetic process
173.17	Bradi5g04577.1	ring fyve phd zinc finger protein	GO:0046872	metal ion binding
173.17	Bradi5g04577.1	ring fyve phd zinc finger protein	GO:0050794	regulation of cellular process
173.17	Bradi5g04577.1	ring fyve phd zinc finger protein	GO:0045491	xylan metabolic process
173.17	Bradi5g04577.1	ring fyve phd zinc finger protein	GO:0010467	gene expression
173.17	Bradi5g04630.1	proline-rich protein	GO:0016023	cytoplasmic membrane-bounded vesicle
173.17	Bradi5g04673.1	cleavage and polyadenylation specificity factor subunit 1-like	GO:0006379	mRNA cleavage
173.17	Bradi5g04673.1	cleavage and polyadenylation specificity factor subunit 1-like	GO:0005829	cytosol
173.17	Bradi5g04673.1	cleavage and polyadenylation specificity factor subunit 1-like	GO:0003676	nucleic acid binding
173.17	Bradi5g04673.1	cleavage and polyadenylation specificity factor subunit 1-like	GO:0006378	mRNA polyadenylation
173.17	Bradi5g04673.1	cleavage and polyadenylation specificity factor subunit 1-like	GO:0009909	regulation of flower development
173.17	Bradi5g04673.1	cleavage and polyadenylation specificity factor subunit 1-like	GO:0048449	floral organ formation
173.17	Bradi5g04673.1	cleavage and polyadenylation specificity factor subunit 1-like	GO:0016570	histone modification
173.17	Bradi5g04673.1	cleavage and polyadenylation specificity factor subunit 1-like	GO:0005515	protein binding
173.17	Bradi5g04673.1	cleavage and polyadenylation specificity factor subunit 1-like	GO:0005634	nucleus
173.17	Bradi5g04686.1	snare-interacting protein keule	GO:0005829	cytosol
173.17	Bradi5g04686.1	snare-interacting protein keule	GO:0008565	protein transporter activity
173.17	Bradi5g04686.1	snare-interacting protein keule	GO:0000300	peripheral to membrane of membrane fraction
173.17	Bradi5g04686.1	snare-interacting protein keule	GO:0009306	protein secretion
173.17	Bradi5g04686.1	snare-interacting protein keule	GO:0000910	cytokinesis
173.17	Bradi5g04686.1	snare-interacting protein keule	GO:0006623	protein targeting to vacuole
173.17	Bradi5g04686.1	snare-interacting protein keule	GO:0010200	response to chitin
173.17	Bradi5g04686.1	snare-interacting protein keule	GO:0006944	cellular membrane fusion
173.17	Bradi5g04686.1	snare-interacting protein keule	GO:0005515	protein binding
173.17	Bradi5g04686.1	snare-interacting protein keule	GO:0030968	endoplasmic reticulum unfolded protein response
173.17	Bradi5g04686.1	snare-interacting protein keule	GO:0048193	Golgi vesicle transport
173.17	Bradi5g04686.1	snare-interacting protein keule	GO:0005773	vacuole
173.17	Bradi5g04686.1	snare-interacting protein keule	GO:0006904	vesicle docking involved in exocytosis
173.17	Bradi5g04686.1	snare-interacting protein keule	GO:0005886	plasma membrane
173.17	Bradi5g04800.1	retrotransposon unclassified	GO:0005488	binding
173.17	Bradi5g05162.1	clec16a-like protein	GO:0005739	mitochondrion
173.17	Bradi5g05162.1	clec16a-like protein	GO:0009536	plastid
173.17	Bradi5g05190.1	metal tolerance protein	GO:0016021	integral to membrane
173.17	Bradi5g05190.1	metal tolerance protein	GO:0015562	efflux transmembrane transporter activity
173.17	Bradi5g05190.1	metal tolerance protein	GO:0005739	mitochondrion
173.17	Bradi5g05190.1	metal tolerance protein	GO:0008324	cation transmembrane transporter activity
173.17	Bradi5g05190.1	metal tolerance protein	GO:0006812	cation transport
173.17	Bradi5g05190.1	metal tolerance protein	GO:0055085	transmembrane transport
173.17	Bradi5g05200.1	eukaryotic peptide chain release factor gtp-binding subunit erf3a-like	GO:0005829	cytosol
173.17	Bradi5g05200.1	eukaryotic peptide chain release factor gtp-binding subunit erf3a-like	GO:0003747	translation release factor activity
173.17	Bradi5g05200.1	eukaryotic peptide chain release factor gtp-binding subunit erf3a-like	GO:0004781	sulfate adenylyltransferase (ATP) activity
173.17	Bradi5g05200.1	eukaryotic peptide chain release factor gtp-binding subunit erf3a-like	GO:0006184	GTP catabolic process
173.17	Bradi5g05200.1	eukaryotic peptide chain release factor gtp-binding subunit erf3a-like	GO:0003924	GTPase activity
173.17	Bradi5g05200.1	eukaryotic peptide chain release factor gtp-binding subunit erf3a-like	GO:0006415	translational termination
173.17	Bradi5g05200.1	eukaryotic peptide chain release factor gtp-binding subunit erf3a-like	GO:0005773	vacuole
173.17	Bradi5g05200.1	eukaryotic peptide chain release factor gtp-binding subunit erf3a-like	GO:0005525	GTP binding
173.17	Bradi5g05225.1	methyl-binding domain mbd113 protein	GO:0009536	plastid
173.17	Bradi5g05230.1	mau2 chromatid cohesion factor homolog	GO:0000956	nuclear-transcribed mRNA catabolic process
173.17	Bradi5g05230.1	mau2 chromatid cohesion factor homolog	GO:0006487	protein N-linked glycosylation
173.17	Bradi5g05430.1	indole-3-glycerol phosphate synthase	GO:0006568	tryptophan metabolic process
173.17	Bradi5g05430.1	indole-3-glycerol phosphate synthase	GO:0005507	copper ion binding
173.17	Bradi5g05430.1	indole-3-glycerol phosphate synthase	GO:0009570	chloroplast stroma
173.17	Bradi5g05430.1	indole-3-glycerol phosphate synthase	GO:0004425	indole-3-glycerol-phosphate synthase activity
173.17	Bradi5g05680.1	nadh-plastoquinone oxidoreductase subunit 3	GO:0048038	quinone binding
173.17	Bradi5g05680.1	nadh-plastoquinone oxidoreductase subunit 3	GO:0019684	photosynthesis, light reaction
173.17	Bradi5g05680.1	nadh-plastoquinone oxidoreductase subunit 3	GO:0008137	NADH dehydrogenase (ubiquinone) activity
173.17	Bradi5g05680.1	nadh-plastoquinone oxidoreductase subunit 3	GO:0031966	mitochondrial membrane
173.17	Bradi5g05680.1	nadh-plastoquinone oxidoreductase subunit 3	GO:0016021	integral to membrane
173.17	Bradi5g05680.1	nadh-plastoquinone oxidoreductase subunit 3	GO:0032940	secretion by cell
173.17	Bradi5g05680.1	nadh-plastoquinone oxidoreductase subunit 3	GO:0016023	cytoplasmic membrane-bounded vesicle
173.17	Bradi5g05680.1	nadh-plastoquinone oxidoreductase subunit 3	GO:0006120	mitochondrial electron transport, NADH to ubiquinone
173.17	Bradi5g05680.1	nadh-plastoquinone oxidoreductase subunit 3	GO:0070469	respiratory chain
173.17	Bradi5g05680.1	nadh-plastoquinone oxidoreductase subunit 3	GO:0009535	chloroplast thylakoid membrane
173.17	Bradi5g05680.1	nadh-plastoquinone oxidoreductase subunit 3	GO:0005886	plasma membrane
173.17	Bradi5g05690.1	nadh-plastoquinone oxidoreductase subunit k	GO:0005886	plasma membrane
173.17	Bradi5g05690.1	nadh-plastoquinone oxidoreductase subunit k	GO:0048038	quinone binding
173.17	Bradi5g05690.1	nadh-plastoquinone oxidoreductase subunit k	GO:0008137	NADH dehydrogenase (ubiquinone) activity
173.17	Bradi5g05690.1	nadh-plastoquinone oxidoreductase subunit k	GO:0005506	iron ion binding
173.17	Bradi5g05690.1	nadh-plastoquinone oxidoreductase subunit k	GO:0006810	transport
173.17	Bradi5g05690.1	nadh-plastoquinone oxidoreductase subunit k	GO:0051539	4 iron, 4 sulfur cluster binding
173.17	Bradi5g05690.1	nadh-plastoquinone oxidoreductase subunit k	GO:0019684	photosynthesis, light reaction
173.17	Bradi5g05690.1	nadh-plastoquinone oxidoreductase subunit k	GO:0009535	chloroplast thylakoid membrane
173.17	Bradi5g05690.1	nadh-plastoquinone oxidoreductase subunit k	GO:0055114	oxidation-reduction process
173.17	Bradi5g06017.1	retrotransposon unclassified	GO:0005488	binding
173.17	Bradi5g06017.1	retrotransposon unclassified	GO:0009987	cellular process
173.17	Bradi5g06126.1	gag-pol polyprotein	GO:0046872	metal ion binding
173.17	Bradi5g06126.1	gag-pol polyprotein	GO:0003964	RNA-directed DNA polymerase activity
173.17	Bradi5g06126.1	gag-pol polyprotein	GO:0003677	DNA binding
173.17	Bradi5g06126.1	gag-pol polyprotein	GO:0006278	RNA-dependent DNA replication
173.17	Bradi5g06126.1	gag-pol polyprotein	GO:0003723	RNA binding
173.17	Bradi5g06126.1	gag-pol polyprotein	GO:0009536	plastid
173.17	Bradi5g06126.1	gag-pol polyprotein	GO:0006310	DNA recombination
173.17	Bradi5g06126.1	gag-pol polyprotein	GO:0005739	mitochondrion
173.17	Bradi5g06277.1	protein	GO:0016023	cytoplasmic membrane-bounded vesicle
173.17	Bradi5g06390.1	peptidylprolyl isomerase	GO:0006457	protein folding
173.17	Bradi5g06390.1	peptidylprolyl isomerase	GO:0000413	protein peptidyl-prolyl isomerization
173.17	Bradi5g06390.1	peptidylprolyl isomerase	GO:0005773	vacuole
173.17	Bradi5g06390.1	peptidylprolyl isomerase	GO:0003755	peptidyl-prolyl cis-trans isomerase activity
173.17	Bradi5g06600.1	transposon expressed	GO:0005488	binding
173.17	Bradi5g06620.1	protein	GO:0043231	intracellular membrane-bounded organelle
173.17	Bradi5g06620.1	protein	GO:0006355	regulation of transcription, DNA-dependent
* - based on the GenomeZipper (Mayer et al., 2011)
